# Supplementary material for: The HIV-1 capsid core is an opportunistic nuclear import receptor
Source: Nat Commun. 2023 Jun 24;14:3782. doi: 10.1038/s41467-023-39146-5 (PMC10290713; doi:10.1038/s41467-023-39146-5)
Supplement: Supplementary file 3 — Source Data [file 41467_2023_39146_MOESM3_ESM.xlsx]

## Sheet: Fig 1a
Figure 1a
	Ctrl																	Average	S.D.
	TNPO3	WT	0.0751151	0.0521432	0.0869751	0.0878995	0.0869674	0.0751151	0.0521432	0.0869751	0.0405229	0.0405229	0.095873	0.0677401	0.101574	0.0458572	0.101949	0.0731581	0.021938
		N74D	0.784966	0.925884	0.848703	1.1836	0.515397	0.651178	0.892438	0.763764	0.785139	0.785139	1.10192	1.09724	0.921359	1.0488	0.986187	0.886114	0.180991
		P90A	0.25749	0.209812	0.206582	0.245796	0.240437	0.25749	0.209812	0.206582	0.144416	0.144416	0.453578	0.193515	0.13404	0.250981	0.376439	0.235426	0.0846846
		MLV	0.57702	0.784837	0.619071	0.703293	0.720763	0.57702	0.784837	0.619071	0.690852	0.690852	0.838633	0.98424	1.22041	1.07051	0.652077	0.768899	0.18852
	Nup107 subcomplex							Average	S.D.		Nup93 subcomplex							Average	S.D.		Nup62 subcomplex								Average	S.D.		Cytoplasmic						Average	S.D.		Transmembrane						Average	S.D.
	Seh1	WT	0.915656	0.846955	0.88914	0.713321	0.72282	0.817578	0.72282		Nup35 - Sigma	WT	0.345333	0.332047	0.403138	0.317754	0.266239	0.332902	0.0494006		Nup62	WT	1.79447	2.48213	1.85646	1.10952	1.53036	2.39593	1.86148	0.519702		Gle1	WT	1.03078	1.47928	1.4989	1.20651	1.30387	0.225728		Gp210	WT	0.631936	0.390632	0.279777	0.632307	0.483663	0.177298
		N74D	1.37559	1.3085	1.20101	1.52804	1.21971	1.32657	1.21971			N74D	1.05381	0.85614	1.0375	0.795986	0.802771	0.909242	0.12682			N74D	1.21018	1.81682	1.30109	0.513805	1.16327	1.59514	1.26672	0.445517			N74D	1.1033	1.14696	1.29584	1.20892	1.18876	0.083511			N74D	0.699662	0.732908	0.539403	0.832427	0.7011	0.121664
		P90A	1.10085	1.16921	1.28546	1.24772	1.05373	1.17139	1.05373			P90A	0.504733	0.50702	0.630715	0.462702	0.502266	0.521487	0.0637297			P90A	0.909446	1.28814	0.626737	0.503922	0.855686	1.00655	0.86508	0.278672			P90A	1.11904	1.1256	1.33227	1.19179	1.19217	0.0990067			P90A	0.661898	0.747534	0.532667	0.894091	0.709048	0.151718
		MLV	0.955209	1.2196	1.57429	1.25875	1.24481	1.25053	1.24481			MLV	1.90274	1.27567	1.67421	1.31309	1.35513	1.50417	0.273273			MLV	0.354172	0.406122	0.481305	0.291035	0.357755	0.417441	0.384638	0.0652601			MLV	0.801776	1.15678	0.893018	0.861858	0.928357	0.156917			MLV	0.730429	0.67261	0.488509	0.671107	0.640664	0.105129
	Elys	WT	0.348513	0.846181	0.427013	0.853857		0.618891	0.268819
		N74D	0.491816	1.21422	0.591196	1.21553		0.878192	0.390883		Nup35 - Dharmacon	WT	0.279115	0.237803	0.379794			0.298904	0.073035		Nup58	WT	1.60783	1.68281	1.62429				1.63831	0.0394076		Aladin	WT	1.05511	0.799543	0.550112		0.801589	0.252506		Ndc1	WT	1.02254	0.823907	1.08642		0.97762	0.136897
		P90A	0.418264	1.05213	0.579391	1.15301		0.8007	0.357108			N74D	1.33147	1.44492	1.48037			1.41892	0.0777802			N74D	1.59777	1.87061	1.53719				1.66852	0.177615			N74D	2.04906	1.29148	1.08179		1.47411	0.508837			N74D	0.893263	0.811	0.955437		0.886567	0.072451
		MLV	0.405303	0.647288	0.39511	0.615128		0.515707	0.134078			P90A	1.26007	1.33362	1.45281			1.34883	0.0972657			P90A	1.75505	1.95786	1.69089				1.80126	0.139356			P90A	1.08311	1.06953	0.927263		1.02663	0.0863232			P90A	0.954144	0.911842	0.945951		0.937312	0.0224348
												MLV	0.76113	0.84737	0.71727			0.775257	0.0661904			MLV	0.638152	0.652517	0.734553				0.675074	0.0520086			MLV	1.97427	1.47321	1.19259		1.54669	0.395985			MLV	0.837429	0.717359	0.791786		0.782191	0.060607
	Nup37	WT	1.15068	0.570913	0.871793	0.718682		0.828018	0.247714
		N74D	1.16172	0.845141	1.04037	1.05301		1.02506	0.131734		Nup93	WT	0.603451	0.590274	0.780105			0.657943	0.106		Nup54	WT	1.64088	2.13102	1.82082				1.86424	0.247938		Nlp1	WT	0.735111	0.89432	0.716125		0.781852	0.0978617		POM121	WT	0.332943	0.204926	0.306584		0.281484	0.067599
		P90A	0.963585	0.628701	0.909412	0.932131		0.858457	0.154773			N74D	0.667662	0.420098	0.724995			0.604252	0.162038			N74D	1.4113	2.07588	1.54434				1.67717	0.351638			N74D	2.0062	1.29255	1.19438		1.49771	0.443092			N74D	0.527925	0.601981	0.567059		0.565655	0.0370481
		MLV	1.26327	1.17748	1.67727	1.30505		1.35577	0.220816			P90A	0.632693	0.470461	0.596599			0.566585	0.085179			P90A	1.71401	1.89395	1.68299				1.76365	0.113906			P90A	1.34881	1.01383	0.980561		1.1144	0.203685			P90A	0.317776	0.606528	0.422968		0.449091	0.146138
												MLV	0.222396	0.300499	0.441486			0.32146	0.111039			MLV	0.785515	0.856871	0.836383				0.826256	0.03674			MLV	1.77051	1.42514	1.10526		1.43364	0.332706			MLV	0.937897	1.10536	1.41059		1.15128	0.239669
	Nup107	WT	0.357436	0.496995	0.369315	0.535835		0.439895	0.0898997
		N74D	0.304675	0.668736	0.607115	0.990269		0.642699	0.281075		Nup188	WT	1.03515	1.40765	1.19964			1.21415	0.18667													Nup88	WT	1.88289	1.13998	1.42383		1.48223	0.374884
		P90A	0.415259	0.739335	0.605833	0.853446		0.653468	0.188306			N74D	0.424936	0.643848	0.606972			0.558586	0.117203														N74D	1.61934	1.13396	1.53978		1.43102	0.260326
		MLV	0.154446	0.621282	0.407347	0.702912		0.471497	0.245374			P90A	0.701561	1.17317	0.925153			0.933293	0.235908														P90A	1.04223	0.746574	0.888112		0.892306	0.147873
												MLV	0.744348	0.868163	0.831742			0.814751	0.0636322														MLV	1.00065	0.6207	0.923514		0.848288	0.200835
	Nup43	WT	0.813405	0.753339	0.830539			0.799094	0.0405411
		N74D	0.881341	1.14611	1.11199			1.04648	0.144028		Nup205	WT	0.369368	0.675944	0.639506			0.561606	0.167477													Nup98	WT	0.65098	0.586789			0.618885	0.0453901
		P90A	0.799559	0.998806	1.07212			0.956827	0.141044			N74D	0.334501	0.606946	0.583046			0.508164	0.150871														N74D	0.313621	0.300833			0.307227	0.00904271
		MLV	1.06437	1.37093	1.5651			1.33347	0.252462			P90A	0.167765	0.362666	0.357066			0.295832	0.110945														P90A	0.500925	0.444263			0.472594	0.0400661
												MLV	0.197007	0.362404	0.392777			0.317396	0.10536														MLV	0.40709	0.334184			0.370637	0.0515524
	Sec13	WT	0.688021	0.580782	0.931491			0.733431	0.179711
		N74D	0.638545	0.371976	0.841942			0.617487	0.23569		Nup155	WT	1.33195	1.02737				1.17966	0.215366													Rae1	WT	1.0728	1.05627			1.06453	0.0116861
		P90A	0.774305	0.57175	1.12466			0.82357	0.279725			N74D	0.655815	0.307747				0.481781	0.246121														N74D	0.892895	0.73981			0.816353	0.108248
		MLV	0.458496	0.307579	0.636854			0.467643	0.164828			P90A	0.689062	0.318394				0.503728	0.262101														P90A	0.866943	0.864165			0.865554	0.0019645
												MLV	0.703135	0.769649				0.736392	0.0470322														MLV	0.791816	0.762129			0.776972	0.0209917
	Nup85	WT	1.0062	0.892095				0.949146	0.0806818
		N74D	0.561841	0.771554				0.666698	0.14829																							Nup358	WT	0.158824	0.0888379			0.123831	0.0494873
		P90A	1.327	1.71722				1.52211	0.275927																								N74D	0.709643	0.49455			0.602096	0.152094
		MLV	0.782148	0.804791				0.79347	0.0160107																								P90A	0.596709	0.482289			0.539499	0.0809068
																																	MLV	0.205047	0.303555			0.254301	0.0696556
	Nup133	WT	0.729292	0.555556				0.642424	0.12285
		N74D	0.625487	0.433363				0.529425	0.135852																							Nup214	WT	2.05033	1.02623			1.53828	0.724149
		P90A	1.03731	0.620517				0.828914	0.294718																								N74D	1.42976	0.900681			1.16522	0.374118
		MLV	0.0915058	0.327569				0.209538	0.166922																								P90A	0.533284	0.559086			0.546185	0.0182449
																																	MLV	0.217966	0.232634			0.2253	0.0103721
	Nup160	WT	0.230235	0.172686				0.201461	0.040693
		N74D	0.250107	0.221942				0.236024	0.0199152
		P90A	0.442124	0.415459				0.428791	0.0188551
		MLV	0.328633	0.391235				0.359934	0.0442664
[truncated: 9 more columns]

## Sheet: Fig 1c
Figure 1c	Experiment 1						Experiment 2
	Luciferase						Luciferase
Ctrl, DMSO		WT	N74D			Ctrl, DMSO		WT	N74D
		3133030	2640380					5344600	5049790
		3169780	2367530					4944130	5063560
	Average	3151405	2503955				Average	5144365	5056675
	S.D.	25986.2	192934				S.D.	283175	9736.86
Ctrl, APC		1080630	2105940			Ctrl, APC		723060	2549450
		1178670	2117900					706590	2672390
	Average	1129650	2111920				Average	714825	2610920
	S.D.	34662.4	4228.5				S.D.	5823.02	43465.9
siNup35, DMSO		800810	3116830			siNup35, DMSO		413000	4715080
		877050	2735830					407860	4332420
	Average	838930	2926330				Average	410430	4523750
	S.D.	53909.8	269408				S.D.	3634.53	270581
siNup35, APC		288490	1991980			siNup35, APC		138610	3415840
		295740	2105620					127740	3.28908e+06
	Average	292115	2048800				Average	133175	3352460
	S.D.	5126.52	80355.6				S.D.	7686.25	89632.9
	MLV (% RFP)		Average	S.D.			MLV (% RFP)		Average	S.D.
Ctrl, DMSO	42.34	41.44	41.89	0.636396		Ctrl, DMSO	34.59	35.1	34.845	0.360624
Ctrl, APC	0.46	0.25	0.355	0.148492		Ctrl, APC	0.41	0.39	0.4	0.0141421
siNup35, DMSO	27.02	29.43	28.225	1.70413		siNup35, DMSO	19.46	16	17.73	2.44659
siNup35, APC	0.19	0.29	0.24	0.0707107		siNup35, APC	0.19	0.21	0.2	0.0141421
Nup35		Tubulin

## Sheet: Fig 1d
Figure 1d	Experiment 1						Experiment 2						Experiment 3
	FACS (% RFP)						FACS (% RFP)						FACS (% RFP)
	Ctrl/siNT		Average	S.D.			Ctrl/siNT		Average	S.D.			Ctrl/siNT		Average	S.D.
WT	11.08	10.98	11.03	0.0707107		WT	19.94	19.64	19.79	0.212132		WT	34.11	35.41	34.76	0.919239
N74D	9.59	8.98	9.285	0.431335		N74D	26.17	30.86	28.515	3.31633		N74D	24.63	26	25.315	0.968736
MLV	9.06	9.33	9.195	0.190919		MLV	22.47	23.08	22.775	0.431335		MLV	12.99	12.84	12.915	0.106066
	Ctrl/siNup35		Average	S.D.			Ctrl/siNup35		Average	S.D.			Ctrl/siNup35		Average	S.D.
WT	0.53	0.92	0.725	0.275772		WT	4.82	4.36	4.59	0.325269		WT	4.59	4.4	4.495	0.13435
N74D	5.27	5.83	5.55	0.39598		N74D	60.8	57.63	59.215	2.24153		N74D	33.14	33.63	33.385	0.346482
MLV	2.18	2.44	2.31	0.183848		MLV	10.62	9.56	10.09	0.749533		MLV	4.24	3.61	3.925	0.445477
	HA-Nup35/siNT		Average	S.D.			HA-Nup35/siNT		Average	S.D.			HA-Nup35/siNT		Average	S.D.
WT	17.17	18.12	17.645	0.671751		WT	38.57	43.39	40.98	3.40825		WT	50.74	47.82	49.28	2.06475
N74D	10.13	10.05	10.09	0.0565685		N74D	50.71	49.09	49.9	1.14551		N74D	33.01	35.61	34.31	1.83848
MLV	9.92	9.06	9.49	0.608112		MLV	27.72	28.49	28.105	0.544472		MLV	14.76	15.47	15.115	0.502046
	HA-Nup35/siNup35		Average	S.D.			HA-Nup35/siNup35		Average	S.D.			HA-Nup35/siNup35		Average	S.D.
WT	6.87	7.22	7.045	0.247487		WT	20.92	17.87	19.395	2.15668		WT	21.8	21.66	21.73	0.0989949
N74D	13.15	13.62	13.385	0.33234		N74D	74	73.58	73.79	0.296985		N74D	43.62	46.66	45.14	2.1496
MLV	3.18	3.48	3.33	0.212132		MLV	10.79	8.9	9.845	1.33643		MLV	5.51	4.36	4.935	0.813173
Nup35			Tubulin

## Sheet: Fig 1e
Figure 1e	Experiment 1						Experiment 2					Experiment 3
	Luciferase						Luciferase					Luciferase
	WT	N74D	P90A				WT	N74D	P90A			WT	N74D	P90A
Empty	912680	1940780	1297530			Empty	1.79321e+06	2403730	2358500		Empty	1474000	2113400	2212100
	848550	2092350	1279870				1501190	2226190	2337420			1367160	1981130	2180130
Average	880615	2016565	1288700			Average	1647200	2314960	2347960		Average	1420580	2047265	2196115
S.D.	45346.8	107176	12487.5			S.D.	206489	125540	14905.8		S.D.	75547.3	93529	22606.2
NT	1033090	1979330	1127330			Nup35-gEx3-1	1123010	1.69601e+06	1.68296e+06		Nup35-gEx3-1	766010	1384170	1197250
	915330	1.87961e+06	1211470				1130910	1.66129e+06	1.67709e+06			811860	1392250	1218530
Average	974210	1929470	1169400			Average	1126960	1678650	1680025		Average	788935	1388210	1207890
S.D.	83268.9	70512.7	59496			S.D.	5586.14	24550.7	4150.72		S.D.	32420.8	5713.42	15047.2
Nup35-gEx3-1	184150	1.70369e+06	922290			Nup35-gEx3-2	1277570	3632000	3205710		Nup35-gEx3-2	724370	1184570	1145960
	188900	1734680	1000460				1225050	3.64477e+06	2791440			731440	1077370	1189200
Average	186525	1719185	961375			Average	1251310	3638385	2998575		Average	727905	1130970	1167580
S.D.	3358.76	21913.2	55274.5			S.D.	37137.2	9029.75	292933		S.D.	4999.24	75801.8	30575.3
Nup35-gEx3-2	250940	1530660	998800
	232290	1468790	936780
Average	241615	1499725	967790
S.D.	13187.5	43748.7	43854.8
			Average	S.D.					Average	S.D.
Empty	23.69	25.83	24.76	1.51321		Empty	28.15	30.77	29.46	1.85262
NT	30.84	32.08	31.46	0.876812		Nup35-gEx3-1	21.29	21.39	21.34	0.0707107
Nup35-gEx3-1	23.32	18.98	21.15	3.06884		Nup35-gEx3-2	36.01	31.9	33.955	2.90621
Nup35-gEx3-2	22.99	22.68	22.835	0.219203
	Nup35			Tubulin

## Sheet: Fig 1f
Figure 1f	Experiment 1												Experiment 2											Experiment 3
	Luciferase												Luciferase
	WT	E45A	N57A	Q63A/Q67A	K70A	N74D	P90A	A92E	G94D	T107A			WT	E45A	N57A	Q63A/Q67A	K70A	N74D	P90A	A92E	G94D				WT	N57A	Q63/67A	K70A	N74D	P90A	A92E	G94D	T107A
Ctrl	2101980	487670	176840	613150	1179040	1503120	2679990	814260	817940	1883400		Ctrl	1601680	489190	60370	637480	1011960	1612870	4866010	617850	714360			Ctrl	1.80324e+06	51480	475640	797830	1181430	3777340	677340	659420	1293750
	2.02826e+06	478830	167640	560480	1086100	1448870	2695390	770340	688780	1687650			1625350	479060	57710	624290	949810	1446790	4723760	587150	672640				1541730	43010	489870	821160	1102500	4238570	640620	646010	1191270
Average	2065120	483250	172240	586815	1132570	1475995	2687690	792300	753360	1785525		Average	1613515	484125	59040	630885	980885	1529830	4794885	602500	693500			Average	1672485	47245	482755	809495	1141965	4007955	658980	652715	1242510
S.D.	52127.9	6250.82	6505.38	37243.3	65718.5	38360.5	10889.4	31056.1	91329.9	138416		S.D.	16737.2	7162.99	1880.9	9326.74	43946.7	117436	100586	21708.2	29500.5			S.D.	184915	5989.19	10062.1	16496.8	55811.9	326139	25965	9482.3	72464.3
Nup35	262590	165810	93660	132100	640980	1351140	1816450	132930	125500	337500		Nup35	193690	209290	31920	230400	497900	1619560	3.28003e+06	111120	149300			Nup35	205910	20320	210870	443620	913820	2578490	120130	151800	258470
	206200	144960	86430	139890	657730	1367550	1.79914e+06	122780	155340	313810			167580	159790	25770	224430	471300	1540980	3189860	93060	156010				198590	22930	215770	439710	884220	2873720	108630	124080	229850
Average	234395	155385	90045	135995	649355	1359345	1807795	127855	140420	325655		Average	180635	184540	28845	227415	484600	1580270	3234945	102090	152655			Average	202250	21625	213320	441665	899020	2726105	114380	137940	244160
S.D.	39873.8	14743.2	5112.38	5508.36	11844	11603.6	12240	7177.13	21100.1	16751.4		S.D.	18462.6	35001.8	4348.71	4221.43	18809	55564.5	63759.8	12770.3	4744.69			S.D.	5176.02	1845.55	3464.82	2764.79	20930.4	208759	8131.73	19601	20237.4
TNPO3	316010	228060	103170	337120	618330	767990	524440	125450	179220	799660		TNPO3	245560	223260	26670	328150	465530	804830	954230	107720	187620			TNPO3	190450	19150	292930	391090	642150	1.04257e+06	91890	127370	524640
	356530	236110	90870	341940	656390	762980	579470	122060	154770	821580			266880	212380	25830	352340	483430	846920	935800	115630	147840				232940	20810	277940	449690	717220	1159200	114590	146130	559900
Average	336270	232085	97020	339530	637360	765485	551955	123755	166995	810620		Average	256220	217820	26250	340245	474480	825875	945015	111675	167730			Average	211695	19980	285435	420390	679685	1100885	103240	136750	542270
S.D.	28652	5692.21	8697.41	3408.25	26912.5	3542.6	38912.1	2397.09	17288.8	15499.8		S.D.	15075.5	7693.32	593.97	17104.9	12657.2	29762.1	13032	5593.21	28128.7			S.D.	30045	1173.8	10599.5	41436.5	53082.5	82469.9	16051.3	13265.3	24932.6
	Ctrl		Average	S.D.		Nup35		TNPO3		Tubulin			Ctrl		Average	S.D.									Ctrl		Average	S.D.
SIVmac293	24.19	25.16	24.675	0.685894								SIVmac293	22.64	22.68	22.66	0.0282843								SIVmac293	29.31	29.85	29.58	0.381838
FIV	11.96	12.32	12.14	0.254558								FIV	17.35	18.24	17.795	0.629325								FIV	16.19	17.28	16.735	0.770746
MLV	21.23	25.44	23.335	2.97692								MLV	24.32	24.82	24.57	0.353553								MLV	30.85	32.86	31.855	1.42128
	Nup35		Average	S.D.									Nup35		Average	S.D.									Nup35		Average	S.D.
SIVmac293	6.5	6.56	6.53	0.0424264								SIVmac293	7.08	6.88	6.98	0.141421								SIVmac293	7.99	7.64	7.815	0.247487
FIV	11.91	11.18	11.545	0.516188								FIV	17.36	19.93	18.645	1.81726								FIV	15.3	13.95	14.625	0.954594
MLV	15.96	13.33	14.645	1.85969								MLV	13.08	12.96	13.02	0.0848528								MLV	22.03	21.95	21.99	0.0565685
	TNPO3		Average	S.D.									TNPO3		Average	S.D.									TNPO3		Average	S.D.
SIVmac293	1	0.84	0.92	0.113137								SIVmac293	1.69	1.09	1.39	0.424264								SIVmac293	1.05	0.99	1.02	0.0424264
FIV	14.34	14.43	14.385	0.0636396								FIV	25.68	21.5	23.59	2.95571								FIV	18.03	17.99	18.01	0.0282843
MLV	13.89	12.7	13.295	0.841457								MLV	15.58	15.37	15.475	0.148492								MLV	17.64	17.97	17.805	0.233345

## Sheet: Fig 2a
Figure 2a	Experiment 1												Experiment 2
		CsA-		Average	S.D.		CsA+		Average	S.D.				CsA-		Average	S.D.		CsA+		Average	S.D.
WT	Ctrl	14.56	16.37	15.465	1.27986		8.63	8.18	8.405	0.318198		WT	Ctrl	25.14	25.81	25.475	0.473762		15.27	16.57	15.92	0.919239
	Nup35	0.8	0.79	0.795	0.00707107		13.9	11.78	12.84	1.49907			Nup35	1.01	0.89	0.95	0.0848528		20.25	18.28	19.265	1.393
	TNPO3	0.64	0.6	0.62	0.0282843		0.8	0.64	0.72	0.113137			TNPO3	2.58	2.25	2.415	0.233345		0.51	0.56	0.535	0.0353553
N74D	Ctrl	21.68	19.51	20.595	1.53442		2.81	3.27	3.04	0.325269		N74D	Ctrl	20.9	21.16	21.03	0.183848		2.83	2.52	2.675	0.219203
	Nup35	30.16	31.76	30.96	1.13137		6.74	6.38	6.56	0.254558			Nup35	35.14	34.41	34.775	0.516188		6.24	6.71	6.475	0.33234
	TNPO3	15.18	12.86	14.02	1.64049		2.53	2.47	2.5	0.0424264			TNPO3	19.32	20.01	19.665	0.487904		2.03	1.8	1.915	0.162635
P90A	Ctrl	21.38	22.22	21.8	0.59397		18.91	18.5	18.705	0.289914		SIV	Ctrl	40.87	44.4	42.635	2.49609		44.53	45.82	45.175	0.912168
	Nup35	19.53	19.21	19.37	0.226274		30.11	27.63	28.87	1.75362			Nup35	11.34	10.44	10.89	0.636396		11.91	13.97	12.94	1.45664
	TNPO3	1.7	1.35	1.525	0.247487		1.9	2.33	2.115	0.304056			TNPO3			#DIV/0!	#DIV/0!		3.04	2.74	2.89	0.212132
SIV	Ctrl	27.28	27.01	27.145	0.190919		28.01	27.59	27.8	0.296985		FIV	Ctrl	28.09	24.58	26.335	2.48194		17.12	15.81	16.465	0.92631
	Nup35	7.54	6.69	7.115	0.601041		10.05	9.54	9.795	0.360624			Nup35	21.99	19.8	20.895	1.54856		18.24	17.13	17.685	0.784889
	TNPO3	0.94	0.87	0.905	0.0494975		1.15	1.01	1.08	0.0989949			TNPO3	2.33	1.78	2.055	0.388909		15.16	15.13	15.145	0.0212132
FIV	Ctrl	21.18	21.6	21.39	0.296985		14.97	14.14	14.555	0.586899		MLV	Ctrl	15.19	22.28	18.735	5.01339		33.43	31.92	32.675	1.06773
	Nup35	19.42	19.88	19.65	0.325269		18.64	17.2	17.92	1.01823			Nup35	9.09	8.26	8.675	0.586899		15.76	17.59	16.675	1.29401
	TNPO3	24.13	23.59	23.86	0.381838		11.91	11.39	11.65	0.367696			TNPO3	9.71	7.48	8.595	1.57685		14.48	15.44	14.96	0.678823
MLV	Ctrl	20.11	23.61	21.86	2.47487		26.41	28.84	27.625	1.71827
	Nup35	8.77	9.45	9.11	0.480833		12.83	12.41	12.62	0.296985
	TNPO3	12.33	14.19	13.26	1.31522		16.39	16.29	16.34	0.0707107
	Nup35			TNPO3		Tubulin

## Sheet: Fig 2b
Figure 2b	Experiment 1															Experiment 2
		WT		Average	S.D.	N74D		Average	S.D.	P90A		Average	S.D.				WT		Average	S.D.	N74D		Average	S.D.	P90A		Average	S.D.
CsA-	Control	5442270	5556180	5499225	80546.5	4.17708e+06	3.59807e+06	3887575	409422	3.40948e+06	3056940	3233210	249283		CsA-	Control	1218390	1298910	1258650	56936.2	1.72871e+06	1799780	1764245	50254.1	1290720	1222700	1256710	48097.4
	shNup35-1	304330	1572820	938575	896958	1787870	2524700	2156285	521017	2162730	2401880	2282305	169105			shNup35-1	702730	730480	716605	19622.2	1401810	1410710	1406260	6293.25	948900	798440	873670	106391
	shNup35-2	27760	682750	355255	463148	2923540	2811240	2867390	79408.1	2114910	1820900	1967905	207896			shNup35-2	682190	780860	731525	69770.2	1332300	1319140	1325720	9305.53	819380	800950	810165	13032
	shNup35-3	3796990	37200	1917095	2.65857e+06	2950440	3187090	3068765	167337	2661640	2737020	2699330	53301.7			shNup35-3	1099700	1115360	1107530	11073.3	1674450	1603800	1639125	49957.1	1168420	1212500	1190460	31169.3
CsA+	Control	2307060	1730780	2018920	407491	1560250	1.69536e+06	1627805	95537.2	2.00191e+06	2484470	2243190	341221		CsA+	Control	1094150	1222900	1158525	91040	559700	487540	523620	51024.8	1099630	906800	1003215	136351
	shNup35-1	2361950	2540990	2451470	126600	1406840	1145880	1276360	184527	1425320	2105040	1765180	480635			shNup35-1	932090	1099680	1015885	118504	554440	581800	568120	19346.4	827270	837100	832185	6950.86
	shNup35-2	2012020	2011520	2011770	353.553	1351010	1143500	1247255	146732	1267280	1.93526e+06	1601270	472333			shNup35-2	888930	1.01318e+06	951055	87858	492230	482210	487220	7085.21	776730	783800	780265	4999.24
	shNup35-3	2566720	2323210	2444965	172188	1777630	1357060	1567345	297388	1501160	2447640	1974400	669262			shNup35-3	1066210	1124590	1095400	41280.9	600840	600820	600830	14.1421	1.00273e+06	946420	974575	39817.2
		Nup35			Tubulin

## Sheet: Fig 2c
Figure 2c	Experiment 1		Light green highlighed Ctrls in experiments 1, 2, and 3 here are common with FigS. 5a in experiments 1, 2, and 3 respectively. Experiment 4 is supporting this figure only.																	Experiment 2																			Experiment 3
	Luciferase	0.001		Average	S.D.	0.01		Average	S.D.	0.1		Average	S.D.	1		Average	S.D.			Luciferase	0.001		Average	S.D.	0.01		Average	S.D.	0.1		Average	S.D.	1		Average	S.D.			Luciferase	0.1		Average	S.D.	1		Average	S.D.	10
WT	Ctrl, CsA-	4660	6340	5500	1187.94	62470	61690	62080	551.543	416270	457460	436865	29125.7	2581820	2557360	2569590	17295.8		WT	Ctrl, CsA-	6230	4160	5195	1463.71	63380	47340	55360	11342	587360	565780	576570	15259.4	4836870	3.75938e+06	4298125	761900		WT	Ctrl, CsA-	976350	868110	922230	76537.2	4345910	3.40097e+06	3873440	668173	1467720	1150480
	Nup35, CsA-	1760	1460	1610	212.132	8010	10090	9050	1470.78	79010	75400	77205	2552.66	600680	672510	636595	50791.5			Nup35, CsA-	380	590	485	148.492	7030	5920	6475	784.889	72610	64830	68720	5501.29	906970	577630	742300	232879			Nup35, CsA-	140920	150860	145890	7028.64	862370	915350	888860	37462.5	2462620	2695080
	Ctrl, CsA+	5080	4740	4910	240.416	47300	51780	49540	3167.84	371830	344120	357975	19593.9	2300790	2485050	2392920	130291			Ctrl, CsA+	2900	3800	3350	636.396	36490	32510	34500	2814.28	375210	390650	382930	10917.7	4320800	3499350	3910075	580853			Ctrl, CsA+	783510	737160	760335	32774.4	4012440	3696390	3854415	223481	1354000	1.70136e+06
	Nup35, CsA+	3220	4440	3830	862.67	39950	37030	38490	2064.75	333670	365790	349730	22712.3	1.79749e+06	1.95796e+06	1877725	113469			Nup35, CsA+	720	2230	1475	1067.73	19480	15360	17420	2913.28	204930	192860	198895	8534.78	2451510	2114780	1475	1067.73			Nup35, CsA+	619120	606580	612850	8867.12	3560860	2880720	3220790	480932	5591180	6380880
N74D	Ctrl, CsA-	6630	3290	4960	2361.74	45650	38140	41895	5310.37	321950	345340	333645	16539.2	2633930	2244940	2439435	275057		N74D	Ctrl, CsA-	6290	5520	5905	544.472	36800	37760	37280	678.823	358730	298750	328740	42412.3	2452990	2470640	2461815	12480.4		N74D	Ctrl, CsA-	835890	820740	828315	10712.7	4628740	4543550	4586145	60238.4	1619970	1608800
	Nup35, CsA-	4810	4510	4660	212.132	39750	46060	42905	4461.84	383350	396590	389970	9362.09	2316850	2317370	2317110	367.696			Nup35, CsA-	2930	2720	2825	148.492	28750	26850	27800	1343.5	213350	220790	217070	5260.87	1.92241e+06	2.04891e+06	1.98566e+06	89449			Nup35, CsA-	984130	1034700	1009415	35758.4	3.97213e+06	4356210	4164170	271586	4.15968e+06	4966950
	Ctrl, CsA+	1980	640	1310	947.523	19780	14310	17045	3867.87	144690	128780	136735	11250.1	1084760	1165280	1125020	56936.2			Ctrl, CsA+	1890	1560	1725	233.345	12310	11170	11740	806.102	92200	99150	95675	4914.39	965580	1054090	1009835	62586			Ctrl, CsA+	299640	288110	293875	8152.94	2.04076e+06	1811680	1926220	161984	2871270	2718250
	Nup35, CsA+	2110	2430	2270	226.274	12940	11340	12140	1131.37	97030	118740	107885	15351.3	1030410	1092220	1061315	43706.3			Nup35, CsA+	1130	140	635	700.036	4680	3770	4225	643.467	36600	41960	39280	3790.09	632980	770270	701625	97078.7			Nup35, CsA+	192420	202320	197370	7000.36	2223610	2268200	2245905	31529.9	5389790	6055950
		0.001				0.01				0.1				1
P90A	Ctrl, CsA-	1520	1780	1650	183.848	19620	16030	17825	2538.51	147150	156620	151885	6696.3	1292120	1475370	1383745	129577		P90A	Ctrl, CsA-	7230	1720	4475	3896.16	14100	11740	12920	1668.77	120430	122270	121350	1301.08	1098880	1349060	1223970	176904		P90A	Ctrl, CsA-	374280	306590	340435	47864.1	2363980	2181980	2272980	128693	2783720	2137900
	Nup35, CsA-	430	940	685	360.624	8580	7860	8220	509.117	87570	85100	86335	1746.55	879330	958460	918895	55953.4			Nup35, CsA-	1460	950	1205	360.624	6760	6680	6720	56.5685	56700	58400	57550	1202.08	619780	719980	669880	70852.1			Nup35, CsA-	252810	241360	247085	8096.37	2.04514e+06	2055380	2050260	7240.77	6195270	6825220
	Ctrl, CsA+	1720	2020	1870	212.132	21620	19460	20540	1527.35	158220	162630	160425	3118.34	1161100	1201550	1181325	28602.5			Ctrl, CsA+	1580	2000	1790	296.985	18420	16850	17635	1110.16	145750	117030	131390	20308.1	1099620	1141640	1120630	29712.6			Ctrl, CsA+	278260	271270	274765	4942.68	2053650	2.00259e+06	2028120	36104.9	3124880	2916150
	Nup35, CsA+	1300	680	990	438.406	11920	12970	12445	742.462	121770	122710	122240	664.68	1111090	1151270	1131180	28411.6			Nup35, CsA+	1550	2100	1825	388.909	9630	8160	8895	1039.45	69840	80900	75370	7820.6	746540	791860	769200	32046.1			Nup35, CsA+	252500	259230	255865	4758.83	2.03646e+06	2283360	2159910	174585	6692230	6.90284e+06
G94D	Ctrl, CsA-	270	660	465	275.772	3250	2700	2975	388.909	42540	36680	39610	4143.65	402920	479530	441225	54171.5		G94D	Ctrl, CsA-	720	230	475	346.482	3260	3410	3335	106.066	24490	22020	23255	1746.55	232380	279600	255990	33389.6		G94D	Ctrl, CsA-	79710	78580	79145	799.031	724120	676650	700385	33566.4	3.28162e+06	3.45983e+06
	Nup35, CsA-	40	50	45	7.07107	1130	1180	1155	35.3553	14940	12150	13545	1972.83	115680	125970	120825	7276.13			Nup35, CsA-	30	80	55	35.3553	590	1250	920	466.69	5350	4510	4930	593.97	44700	49480	47090	3379.97			Nup35, CsA-	10650	11390	11020	523.259	141380	136560	138970	3408.25	624430	641520
	Ctrl, CsA+	5380	5730	5555	247.487	65810	69180	67495	2382.95	513900	538820	526360	17621.1	2220680	2571510	2396095	248074			Ctrl, CsA+	5190	4010	4600	834.386	41050	42350	41700	919.239	372950	374340	373645	982.878	2142310	2194220	2168265	36705.9			Ctrl, CsA+	1239490	1050270	1144880	133799	4801900	4879630	4840765	54963.4	2137390	2101800
	Nup35, CsA+	5350	7090	6220	1230.37	50410	56050	53230	3988.08	426470	443720	435095	12197.6	2186270	2259030	2222650	51449.1			Nup35, CsA+	5000	3740	4370	890.955	34910	35520	35215	431.335	297720	242610	270165	38968.7	1826920	1.99539e+06	1911155	119126			Nup35, CsA+	892240	853490	872865	27400.4	3.96212e+06	3.89797e+06	3.93004e+06	45360.9	6075030	6.80514e+06
A92E	Ctrl, CsA-	390	110	250	197.99	3780	4790	4285	714.178	37810	41040	39425	2283.95	355260	436430	395845	57395.9		A92E	Ctrl, CsA-	1100	480	790	438.406	3940	2730	3335	855.599	34320	29110	31715	3684.03	218020	252530	235275	24402.3		A92E	Ctrl, CsA-	101110	90800	95955	7290.27	626670	690540	658605	45162.9	3.36223e+06	3.47223e+06
	Nup35, CsA-	690	20	355	473.762	1120	1530	1325	289.914	10190	11300	10745	784.889	121890	137590	129740	11101.6			Nup35, CsA-	490	180	335	219.203	2670	2110	2390	395.98	8790	6630	7710	1527.35	52180	50540	51360	1159.66			Nup35, CsA-	9560	10330	9945	544.472	115050	119030	117040	2814.28	496230	506670
	Ctrl, CsA+	11390	5410	8400	4228.5	64290	75060	69675	7615.54	554380	541550	547965	9072.18	2737760	3037360	2887560	211849			Ctrl, CsA+	4560	7440	6000	2036.47	42340	33300	37820	6392.25	324110	297570	310840	18766.6	2586900	2694290	2640595	75936.2			Ctrl, CsA+	1091060	1059610	1075335	22238.5	4166700	4312730	4239715	103259	1790370	1974880
	Nup35, CsA+	5960	7650	6805	1195.01	59590	54450	57020	3634.53	497670	505040	501355	5211.38	2276820	2740510	2508665	327878			Nup35, CsA+	5640	5750	5695	77.7817	22470	22920	22695	318.198	205170	212690	208930	5317.44	2.09426e+06	1963530	2028895	92440.1			Nup35, CsA+	943690	1083480	1013585	98846.5	3.34808e+06	3.88543e+06	3.61676e+06	379964	5151610	5806800
Ctrl	(uL)	% RFP		Average	S.D.														Ctrl	(uL)	% RFP		Average	S.D.
CsA-	0.25	13.1	13.03	13.065	0.0494975														CsA-	0.0125	2.3	2.03	2.165	0.190919														Ctrl	(uL)	% RFP		Average	S.D.
	0.5	25.88	23.11	24.495	1.95869															0.25	4.83	5.1	4.965	0.190919														CsA-		NT
	1	41.49	42.27	41.88	0.551543															0.5	9.7	6.87	8.285	2.00111															0.1	6.34	7.79	7.065	1.0253
	2	64.33	60.62	62.475	2.62337															1	8.9	14.47	11.685	3.93858															1	50.88	50.35	50.615	0.374767
																																							2	43.99	43.53	43.76	0.325269
CsA+	0.25	19.58	19.15	19.365	0.304056														CsA+	0.0125	2.56	2.33	2.445	0.162635														CsA+	0.1	9.35	9.26	9.305	0.0636396
	0.5	36.37	35.07	35.72	0.919239															0.25	6.31	5.75	6.03	0.39598															1	61.77	59.24	60.505	1.78898
	1	56.44	56.32	56.38	0.0848528															0.5	11.01	12.35	11.68	0.947523															2	52.8	51.14	51.97	1.1738
	2	76.8	76.82	76.81	0.0141421															1	17.83	20.17	19	1.65463														Nup35		Nup35		#DIV/0!	#DIV/0!
Nup35																			Nup35																			CsA-	0.1	4.56	4.79	4.675	0.162635
CsA-	0.25	9.77	9.43	9.6	0.240416														CsA-	0.0125	0.87	1.06	0.965	0.13435															1	36.43	36.14	36.285	0.205061
	0.5	19.71	17.59	18.65	1.49907															0.25	2.42	1.8	2.11	0.438406															2	29.32	23.73	26.525	3.95273
	1	35.5	35.22	35.36	0.19799															0.5	4.32	4.29	4.305	0.0212132														CsA+	0.1	6.44	5.51	5.975	0.657609
	2	54.27	55.99	55.13	1.21622															1	8.11	8.53	8.32	0.296985															1	42.66	41.33	41.995	0.940452
																																							2	37	38	37.5	0.707107
CsA+	0.25	14.41	12.89	13.65	1.0748														CsA+	0.0125	1.44	1.34	1.39	0.0707107
	0.5	24.37	21.22	22.795	2.22739															0.25	3.38	2.51	2.945	0.615183
	1	46.31	42.48	44.395	2.70822															0.5	5.9	6.34	6.12	0.311127
	2	66.06	62.33	64.195	2.63751															1	11.17	10.79	10.98	0.268701
[truncated: 20 more columns]

## Sheet: Fig 2d
Figure 2d	Experiment 1													Experiment 2									Experiment 3		Light green highlighed samples in experiment 3 are common with FigS. 8b.
Luciferase	WT	P90A	A92E		WT	P90A	A92E		WT	P90A	A92E		Luciferase	WT	P90A	A92E		WT	P90A	A92E		Luciferase	WT	N74D	P90A		WT	N74D	P90A		WT	N74D	P90A
Ctrl	2.01076e+06	2360210	382320	Nup153	373400	868680	125770	PMO121/CypA	1632150	1184970	1.80864e+06		Ctrl	270470	198350	43030	Nup153	28390	65700	8140		Ctrl	375690	393120	347880	Nup153	41430	140920	140520	PMO121/CypA	221390	70950	172360
	2457770	2232700	366690		351440	876080	130700		1453830	1163230	2229050			279720	218740	40540		29190	61030	8600			375560	388670	349080		42480	148920	126190		199890	67360	183200
Average	2234265	2296455	374505	Average	362420	872380	128235	Average	1542990	1174100	2018845		Average	275095	208545	41785	Average	28790	63365	8370		Average	375625	390895	348480	Average	41955	144920	133355	Average	210640	69155	177780
S.D.	316084	90163.2	11052.1	S.D.	15528.1	5232.59	3486.04	S.D.	126091	15372.5	297275		S.D.	6540.74	14417.9	1760.7	S.D.	565.685	3302.19	325.269		S.D.	91.9239	3146.63	848.528	S.D.	742.462	5656.85	10132.8	S.D.	15202.8	2538.51	7665.04
Nup35	389120	1715750	93100	CypA	1562500	1314020	1608320	Nup153/CypA	777610	1244690	1382260		Nup35	41220	104730	8220	CypA	145190	119210	174570		Nup35	39510	381670	315370	CypA	266090	105520	303760	Nup153/CypA	96630	64100	123390
	339190	1112840	112040		1477310	1273900	1466780		827010	1208600	1259380			31400	125220	7660		156970	126650	192220			37850	370350	269200		280070	107980	314520		98950	66300	136040
Average	364155	1414295	102570	Average	1519905	1293960	1537550	Average	802310	1226645	1320820		Average	36310	114975	7940	Average	151080	122930	183395		Average	38680	376010	292285	Average	273080	106750	309140	Average	97790	65200	129715
S.D.	35305.8	426322	13392.6	S.D.	60238.4	28369.1	100084	S.D.	34931.1	25519.5	86889.3		S.D.	6943.79	14488.6	395.98	S.D.	8329.72	5260.87	12480.4		S.D.	1173.8	8004.45	32647.1	S.D.	9885.35	1739.48	7608.47	S.D.	1640.49	1555.63	8944.9
POM121	343320	1284410	82370	Nup35/CypA	1.63966e+06	1359920	1.90121e+06						POM121	56900	72170	8330	Nup35/CypA	134810	88470	282080		POM121	63310	231790	191610	Nup35/CypA	324200	138180	327920
	358610	1434640	91680		1.80339e+06	1399360	2018030							62310	99020	8880		134370	93400	285490			53490	222600	186800		301330	114270	301110
Average	350965	1359525	87025	Average	1721525	1379640	1959620						Average	59605	85595	8605	Average	134590	90935	283785		Average	58400	227195	189205	Average	312765	126225	314515
S.D.	10811.7	106229	6583.16	S.D.	115775	27888.3	82604.2						S.D.	3825.45	18985.8	388.909	S.D.	311.127	3486.04	2411.23		S.D.	6943.79	6498.31	3401.18	S.D.	16171.5	16906.9	18957.5

## Sheet: Fig 3a
Figure 3a	Experiment 1																			Experiment 2
Ctrrl	0h-	2h-	4h-	6h-	8h-	10h-	12h-	24h-		0h+	2h+	4h+	6h+	8h+	10h+	12h+	24h+		Ctrrl	0h-	2h-	4h-	6h-	8h-	10h-	12h-			0h+	2h+	4h+	6h+	8h+	10h+	12h+
WT	2361870	2909670	3172530	3.80022e+06	3428000	3128680	2140270	2128170		2925010	3157140	3.99362e+06	4326120	3984350	3233500	2250550	2677040		WT	5075340	4156090	4087510	3.87978e+06	3634690	3.39607e+06	2490000			4073450	4377640	4616710	4508590	4010260	3249170	2537000
	2501800	2459170	3453090	3553490	3143830	3254480	2539400	2841140		2792310	3178770	3.63013e+06	3.92317e+06	3.96378e+06	3543290	3129750	3138090			4542900	3956400	3661460	2336470	4176290	2871230	2175230			3.91922e+06	3.97383e+06	3.90603e+06	3051480	3772710	2801590	2121110
Average	2431835	2684420	3312810	3676855	3285915	3191580	2339835	2484655		2858660	3167955	3811875	4124645	3974065	3388395	2690150	2907565		Average	4809120	4056245	3874485	3108125	3905490	3133650	2332615			3996335	4175735	4261370	3780035	3891485	3025380	2329055
S.D.	98945.5	318552	198386	174464	200939	88954	282228	504146		93833.1	15294.7	257026	284929	14545.2	219055	621688	326012		S.D.	376492	141202	301263	1.09128e+06	382969	371118	222576			109057	285537	502527	1.03033e+06	167973	316487	294079
P90A	1509910	1427180	1.64239e+06	2117400	2184020	1.82974e+06	1589320	1561460		1062490	1402730	1.65239e+06	1912580	2084520	1.93846e+06	1469770	1842280		P90A	1325700	952290	849600	1.03193e+06	1284130	855310	658950			1278800	860680	677700	1170850	1029400	851670	647870
	1633830	1618190	1818600	2413580	2209280	2165900	1469900	1779170		1542900	1529470	1841250	2.07864e+06	2058770	1927080	1867100	1.96111e+06			1556630	1131990	1106190	801590	1438010	939140	760830			1407120	1.04217e+06	785710	789990	1242100	955090	695480
Average	1571870	1522685	1730495	2265490	2196650	1997820	1529610	1670315		1302695	1466100	1746820	1995610	2071645	1932770	1668435	1901695		Average	1441165	1042140	977895	916760	1361070	897225	709890			1342960	951425	731705	980420	1135750	903380	671675
S.D.	87624.7	135064	124599	209431	17861.5	237701	84442.7	153944		339701	89618.7	133544	117422	18208	8046.88	280955	84025.5		S.D.	163292	127067	181437	162875	108810	59276.8	72040			90735.9	128333	76374.6	269309	150402	73129	33665.4
A92E	207690	187720	202660	205990	304370	308470	250650	238150		2266490	2394700	2444040	2970110	3072020	2862860	1910830	626360		N74D	4522440	3356310	2161230	3114210	3205270	2136450	1.87131e+06			1.64151e+06	1156960	872280	2207100	1730920	1713770	1466400
	239150	232400	247830	287850	362160	342220	307950	351500		2745810	2869000	3252350	3610510	3.72602e+06	2811770	2870070	801350			4371340	3.36913e+06	2009780	2079350	3454890	2299770	1909680			1591130	1222580	955510	1467610	2089450	1862180	1421230
Average	223420	210060	225245	246920	333265	325345	279300	294825		2506150	2631850	2848195	3290310	3399020	2837315	2390450	713855		Average	4446890	3362720	2085505	2596780	3330080	2218110	1890495			1616320	1189770	913895	1837355	1910185	1787975	1443815
S.D.	22245.6	31593.5	31940	57883.8	40863.7	23864.9	40517.2	80150.6		338930	335381	571561	452831	462448	36126.1	678285	123737		S.D.	106844	9065.11	107091	731757	176508	115485	27131.7			35624	46400.3	58852.5	522898	253519	104942	31940
Nup35	0h-	2h-	4h-	6h-	8h-	10h-	12h-	24h-		0h+	2h+	4h+	6h+	8h+	10h+	12h+	24h+			Experiment 3
WT	226660	214010	251800	306080	359480	322890	363630	376370		1.73506e+06	1868800	1928650	2213260	1956300	1.71269e+06	1514370	510430		Nup35	0h-	2h-	4h-	6h-	8h-	10h-	12h-			0h+	2h+	4h+	6h+	8h+	10h+	12h+
	255100	254150	259380	340350	336690	345580	430480	405040		1.78449e+06	1.88431e+06	2115800	2406560	1966800	1.80771e+06	1582730	533690		WT	465570	250080	133870	215330	247560	184550	159020			1907480	742030	768410	1164470	824490	700270	560580
Average	240880	234080	255590	323215	348085	334235	397055	390705		1759775	1876555	2022225	2309910	1961550	1760200	1548550	522060			374700	268390	140860	161080	210200	197870	167470			1746880	1.03833e+06	726970	869960	795540	717650	555020
S.D.	20110.1	28383.3	5359.87	24232.5	16115	16044.3	47270.1	20272.8		34952.3	10967.2	132335	136684	7424.62	67189.3	48337.8	16447.3		Average	420135	259235	137365	188205	228880	191210	163245			1827180	890180	747690	1017215	810015	708960	557800
P90A	712350	674730	858940	909320	924700	839240	932220	931060		822870	1.02388e+06	1168830	1264440	1112280	1080350	1096590	1005650		S.D.	64254.8	12947.1	4942.68	38360.5	26417.5	9418.66	5975.05			113561	209516	29302.5	208250	20470.7	12289.5	3931.51
	745630	766890	894640	963780	1159320	1.04837e+06	1037910	1112660		980650	1020440	1153180	1393890	1182650	1231830	1239250	1212680		P90A	214950	178350	198800	191730	204180	162890	165320			226540	246250	197350	277370	193050	203120	202070
Average	728990	720810	876790	936550	1042010	943805	985065	1021860		901760	1022160	1161005	1329165	1147465	1156090	1167920	1109165			247460	200000	190960	202890	254920	185810	160450			214920	199380	223320	222990	233660	181490	202300
S.D.	23532.5	65167	25243.7	38509	165901	147877	74734.1	128411		111567	2432.45	11066.2	91535	49759.1	107113	100876	146392		Average	231205	189175	194880	197310	229550	174350	162885			220730	222815	210335	250180	213355	192305	202185
A92E	36220	32890	42050	43790	52570	49810	49850	52450		1754320	1818830	1.98744e+06	2654220	2.08484e+06	1835020	1610070	236720		S.D.	22988	15308.9	5543.72	7891.31	35878.6	16206.9	3443.61			8216.58	33142.1	18363.6	38452.5	28715.6	15294.7	162.635
	35280	32410	49500	51880	53400	59850	63490	57750		1.85989e+06	2243000	2364560	2829090	2364140	2035880	1695850	227500		N74D	1063230	826580	819710	961480	1.03457e+06	808390	826140			293270	315670	345250	670550	642890	630360	726080
Average	35750	32650	45775	47835	52985	54830	56670	55100		1807105	2030915	2176000	2741655	2224490	1935450	1652960	232110			1024660	895250	880120	858340	1062530	813380	815920			323340	296540	381120	559100	669570	679630	741570
S.D.	664.68	339.411	5267.95	5720.49	586.899	7099.35	9644.94	3747.67		74649.3	299933	266664	123652	197495	142029	60655.6	6519.52		Average	1043945	860915	849915	909910	1048550	810885	821030			308305	306105	363185	614825	656230	654995	733825
																			S.D.	27273.1	48557	42716.3	72931	19770.7	3528.46	7226.63			21262.7	13527	25363.9	78807.1	18865.6	34839.2	10953.1

[truncated: 26 more sheets: Fig 3b, Fig 3c, Fig 3h, Fig 4c, Fig 5a, Fig 5b, Fig 5c, Fig 6a, Fig 6b, FigS 2, FigS 3a, FigS 3b, FigS 3c, FigS 4a, FigS 4c, FigS 4d, FigS 5a, FigS 5b, FigS 5c, FigS 6d …]
